# Supplementary material for: Gut Microbiome and Its Cofactors Are Linked to Lipoprotein Distribution Profiles
Source: Microorganisms. 2022 Oct 31;10(11):2156. doi: 10.3390/microorganisms10112156 (PMC9699503; doi:10.3390/microorganisms10112156)
Supplement: Supplementary file 1 [file microorganisms-10-02156-s001.zip]

Archive with 1 entries (1 files):
- microorganisms-1966304-supplementary.pdf
